# Supplementary material for: The social value of place‐based creative wellbeing: A rapid review and evidence synthesis
Source: Sociol Health Illn. 2024 Aug 17;47(1):e13827. doi: 10.1111/1467-9566.13827 (PMC11684509; doi:10.1111/1467-9566.13827)
Supplement: Supplementary file 4 — Supporting Information S4 [file SHIL-47-0-s001.docx]

## Sheet: Quality Assessment Quant
Study reference	Year study published	Critical appraisal: was the evaluation well-designed (0-3)?							Critical appraisal: was the study carried out appropriately (0-5)?											Critical appraisal : was analysis appropriate (0-1)?			Critical appraisal : is the evidence consistent (0-1)?			Level of confidence in the results
		Fidelity (0-1)		Measurement (0-1)		Counterfactual (0-1)		Areas of concern for evaluation design	Representative (0-1)		Sample size (0-1)		Attrition (0-1)		Equivalence (0-1)		Measures (0-1)		Area of concern for study conduct	Analysis (0-1)		Areas of concern for study analysis	Consistency (0-1)		Areas of concern for evidence consistency
K. R. Echavarria; M. Samaroudi; L. Dibble; E. Silverton; S. Dixon (2022). Creative Experiences for Engaging Communities with Cultural Heritage through Place-based Narratives	2022		1		1		0	No control group. No information provided on if there was missing data or what was done with it.		0		0		0		0		0	Sample size not specified, no reference to attrition. Pilot test of methodology on children with intent to test on other population groups so perhaps no need to be representative. Survey was used but no detail given on structure/questions asked. No indication of validated measures being used or whether all data was reported.		0	Results provide a description of percentage difference of the measures before and after workshops, but it was not made clear what methodology was used to collect or analyse.		0	No discussion of other factors that may have influenced findings. Lack of robustness and clarity on results.	Low
G. Attanasi; F. Casoria; S. Centorrino; G. Urso (2013). Cultural investment, local development and instantaneous social capital: A case study of a gathering festival in the South of Italy	2013	n/a	0	n/a	0	n/a	0	Control group not necessary for type of design Intention-to-treat not necessary due to one-off questionnaire No before/after comparisons. Social capital is measured based on trust of others; it could be questioned whether this is this truly capturing the whole construct.		1		1	n/a	0	n/a	0		1			1			1		Moderate
Y.-D. Liu (2014). Socio-cultural impacts of major event: evidence from the 2008 European Capital of Culture, Liverpool	2014	n/a	0	n/a	0	n/a	0	Different residents surveyed every year - sampling was conducted to be representative however it is not possible to accurately compare baseline measures of different groups		0		1	n/a	0	n/a	0		1	Does not state participant characteristics, no treatment v comparison group so no need for baseline equivalence		1			1		Moderate
L. Steiner; B. Frey; S. Hotz (2015). European capitals of culture and life satisfaction	2015	n/a	0	n/a	0	n/a	0	* Retrospective analysis so treatment/control groups already existed		1		1	n/a	0	n/a	0		1	Good size of regions and host cities however actual sample size is not specified (though safe to assume appropriate given lage amounts of cross-sectional, longitudinal data were available*).		1			1		Moderate
S. Žilič Fišer; I. Kožuh (2019). The impact of cultural events on community reputation and pride in Maribor, The European Capital of Culture 2012	2019	n/a	0		0	n/a	0	New samples each time though analysis accounted for this * Pre-existing conditions of group		0		1	n/a	0		1		1	Researchers acknowledge sample may be unrepresentative due to telphone methods so some of the population may be missed		1			1		Moderate
L, Thomson; H. Chatterjee; E. Elsden (2020). GIVE: Volunteering for Wellbeing Evaluation Report	2020		1		1		0	No control/comparison group		1		1		1	n/a	0		0	Sample size was small for VHM (n=3) but overall pooled size was acceptable		1	NHM did not assess wellbeing measures pre-training. Levels of significance and effect size were not reported		1		High
D. Garcia; A. Winn. (2016). Inspiring Futures: Volunteering for Wellbeing. Final report 2013-2016: Social Return on Investment	2016		1		1		0	No comparison group but wellbeing outcomes were measured against the national average		1		1		0	n/a	0		1	Attrition not reported		0	Method of analysis, levels of significance and effect size not reported		1		Moderate
L. Thomson; B. Lockyer; P. Camic; H. Chatterjee (2018). Effects of a museum-based social prescription intervention on quantitative measures of psychological wellbeing in older adults	2018		1		1		0	No comparison group. Perhaps another measure of wellbeing could have been used to supplement.		1		1		0	n/a	0		1	Attrition not reported		1			1		High
J. Dodd; C. Jones (2014). Mind, body and spirit: how museums impact health and wellbeing	2014		1		1		0	No indication of missing data		0		0		0		0		1	Small samples in some of the studies, no reporting of attrition, no information on participant characteristics		0	Methods of analysis and levels of significance not reported		1		Moderate
Culture, Place and Policy Institue (2018) Cultural Transformations: The Impacts of Hull UK City of Culture 2017: Preliminary Outcomes Evaluation	2018	n/a	0		1		0			1		1		0		0		0	Sample size unspecified however surveys were city wide therefore likely covered a large number of residents Not much clarity surrounding measures used however this is just a preliminary report		0	Not specific on analysis used or significance however again report is preliminary		1		Moderate
Y.-D. Liu (2016). Quality of life as event legacy: An evaluation of Liverpool as the European Capital of Culture	2016	n/a	0	n/a	0	n/a	0	Measuring legacy so retrospective - no need for pre-post measures or comparison group		1		1		1	n/a	0		1			1			1	No discussions of potental limitations of the research nor real suggestion of implications/future research	Moderate
B. Tjarve; I, Zemite (2016). The role of cultural activities in community development	2016	n/a	0	n/a	0		0			0		1		0		0		0	Lack of clarity and detail regarding measures and methods used. No demographic data or indication of how sampling was achieved.							Low
