# Supplementary material for: The social value of place‐based creative wellbeing: A rapid review and evidence synthesis
Source: Sociol Health Illn. 2024 Aug 17;47(1):e13827. doi: 10.1111/1467-9566.13827 (PMC11684509; doi:10.1111/1467-9566.13827)
Supplement: Supplementary file 5 — Supporting Information S5 [file SHIL-47-0-s005.docx]

## Sheet: Quality Assessment Qual
Study reference	Critical appraisal: are the results valid (0-5)?													Critical appraisal: what are the results? (0-3)?							Critical appraisal : will the results help locally? (0-1)?		Level of confidence in the results
	Was there a clear statement of the aims of the research? (0-1)		Is a qualitative methodology appropriate? (0-1)		Was the research design appropriate to address the aims of the research? (0-1)		Was the recruitment strategy appropriate to the aims of the research? (0-1)		Was the data collected in a way that addressed the research issue? (0-1)		Has the relationship between researcher and participants been adequately considered? (0-1)		Areas of concern	Have ethical issues been taken into consideration? (0-1)		Was the data analysis sufficiently rigorous? (0-1)		Is there a clear statement of findings? (0-1)		Areas of concern	How valuable is the research?	Areas of concern
Y.-D. Liu (2014). Socio-cultural impacts of major event: evidence from the 2008 European Capital of Culture, Liverpool		1		1		0		0		0		0	Little detail or justification of the method, particularly the use of workshops. No justification for only including BAME, young people and parents in workshops, and no explanation on how participants were recruited. Method data collection not made explicit.		0		0		1	Findings for each neighbourhood are stated however there is no indication of what analysis was used and how, and no data presented to support the findings (such as quotes).	The researchers discuss the impact of the findings, particularly highlighting the reasons for lack of participation in deprived areas. This could impact implementation of these events in the future as they suggest local community projects could combat distance and travel cost issues for these areas.		Low-moderate
L, Thomson; H. Chatterjee; E. Elsden (2020). GIVE: Volunteering for Wellbeing Evaluation Report		1		1		1		1		1		0			1		1		1				High
D. Garcia; A. Winn. (2016). Inspiring Futures: Volunteering for Wellbeing. Final report 2013-2016: Social Return on Investment		1		1		1		1		0		0	Method of data collection is unclear.		0		0		1	No indication of how qualitative data was analysed.	Used to underpin quantitative data and SROI measurements so has a clear impact on the project report as a whole.		Moderate
C. Todd; P. Camic; B. Lockyer; L. Thomson; H. Chatterjee (2017). Museum-based programs for socially isolated older adults: Understanding what works		1		1		1		1		1		0			1		1		1	Some discrepancies between weekly passports and interviews however researchers offer possible explanations for this	Indicates important factors these type of programmes need to consider, and identifies how they are beneficial. Provides more insight into the complexities behind individuals, their experiences and the way they interact with programmes.		High
O, Clennon; C, Boehm (2014). Young Musicians for Heritage Project: Can a music based heritage project have a positive effect on well being?		1		1		1		1		1		1	Perhaps a quantitative pre-post measure of wellbeing could have been used to supplement the qualitative data.		1		0		1	No in-depth discussion of the analysis process which it means it is unclear how themes were derived from the data. Case studies are helpful but the overall process needs to be more transparent	Building a social network between the projects shows how arts can work to connect disadvantaged areas; the findings were stressed to be important for collective self-esteem of those areas. Results show important wellbeing outcomes which have wider impact for arts projects like this and help further understand the mechanisms by which they work.		High
