# Supplementary material for: The social value of place‐based creative wellbeing: A rapid review and evidence synthesis
Source: Sociol Health Illn. 2024 Aug 17;47(1):e13827. doi: 10.1111/1467-9566.13827 (PMC11684509; doi:10.1111/1467-9566.13827)
Supplement: Supplementary file 6 — Table S1 [file SHIL-47-0-s004.xlsx]

## Sheet: SDMO_Data Extraction
		Study overview					Population				Intervention			Comparator					Data collection			Outcome measures		Findings
ID	Study reference	Study design	Further details of design (if required)	Study aim	Theme	Equity focus	Population	Sample description	Sample (n)	Location	Content	Duration	Method/Mode	Comparator type	Comparator description	Comparator sample size	Comparator method of data collection for WEMWBS outcomes	Comparator data collection time points	Measures/constructs	Method/Mode2	Time points	Subjective Wellbeing	Mental Wellbeing [WEMWBS scales]	Quantitative	Qualitative	ONS Wellbeing outcomes
1	K. R. Echavarria; M. Samaroudi; L. Dibble; E. Silverton; S. Dixon (2022). Creative Experiences for Engaging Communities with Cultural Heritage through Place-based Narratives	Pre-post design within-participants		To investigate how communities can meaningfully connect with cultural heritage through creative experiences, while aiming at lowering the entry barriers to increasing audiences’ participation.	Community Cultural/heritage/arts	Yes	General population/ children/adolescents	Children aged 9-12 years (focus on transition from childhood to early adolescence)	Unspecified	A school in Brighton and Hove	Part 1: Used psychogeography and creative methods to generate place-based narratives of daily journey between home and school. Crafted their own houses from physical materials. Part 2: Houses were digitised and the narratives converted into Augmented Reality (AR) maps that children could experience and share.	10 workshops to create narratives 1 community event where children showcased their work	Delivered by an artist in the school						Wellbeing, confidence, overall resilience in life	Surveyed (?)	1. Before the start of the project 2. After the workshops			The process made children feel better about themselves and improved their overall mood. There was a 45% increase in children reporting feeling very happy, 18% increase in children reporting liking themselves, a 15% increase in children reporting that they coped with difficult situations happily or very happily, and a 15% increase in children feeling liked by other people.		Personal wellbeing - happiness Community - belonging to neighbourhood (not measured but underpinned aim of project - connecting through cultural experiences)
2	G. Attanasi; F. Casoria; S. Centorrino; G. Urso (2013). Cultural investment, local development and instantaneous social capital: A case study of a gathering festival in the South of Italy	Case study (surveys)	Five editions of same festival	To estimate the short-term economic impact of the festival and the level of instantaneous capital it was able to generate.	Cultural/heritage/arts	No	General population	Attendees of the festival	Approximately 889,500	La Notte della Taranta festival, Leece, Southern Italy	Traditional music festival	Approximately 2 weeks	1 minor concert per day with a big concert on the concluding day						Questions were designed to assess the short-term economic impact of the festival, and level of instantaneous social capital	Interviews via questionnaire during the course of the festival (spaced out throughout the day and done so that people were not interviewed twice)	For a 2 week period every year for five years			Results indicate the festival creates instantaneous social capital through a strong bond and mutual trust. This effect is stronger amongst first time festival goers versus regular attendees. Higher education, being a tourist as opposed to a resident, and viewing mass gatherings as "positive" were all associated with increased social capital. Longitudinal analysis shows overall social capital decl…		Our relationships - generalised trust
3	Y.-D. Liu (2014). Socio-cultural impacts of major event: evidence from the 2008 European Capital of Culture, Liverpool	Longitudinal (mixed methods)		To answer the following questions: How did Liverpool people get involved with ECOC event? How did ECOC affect Liverpool people’s relationship with culture? What did Liverpool people feel about ECOC’s potential to change the city and their neighbourhood? Did residents’ participation and perceptions differ depending on where they live?	Cultural/heritage/arts	Yes	General population/ BAMER/ children/adolescents	Local residents, representing the widest possible variations in the population (geographically and demographically)	2252	Liverpool: Aigburth, City Centre, Kirkdale, Knotty Ash	ECoC hosted in 2008 - Festivals, concerts, arts and culture events	1 year (changes tracked over 3 years)							Survey used open and closed questions to assess the following three key themes: i) Views of Liverpool ECOC: how residents engaged with Liverpool ECOC and ECOC events; the perceived benefits and drawbacks of ECOC; and how residents think that ECOC will influence the future of the city; ii) Cultural participation: how residents define ‘culture’; how interested residents are in different types of cu…	Residents were selected using convenience sampling and data was gathered via household surveys. Two community workshops in each neighbourhood were also conducted in 2008 with BAME, young people and parents, using qualitative methods to further explore themes from the survey.	Survey: anually across 3 years (2007-2009) Workshops: once during 2008			All four neighbourhoods experienced a decrease in sense of community after ECoC. There was high levels of participation in events, and attendance to other cultural amenities (such as galleries and museums) rose. The ECOC also contibuted to increasing respondents interest in cultural activities, and the number of residents expressing non-interest declined. Perceptions of accessibility of the ECOC …	Over time in Aigburth, high levels of engagement with the ECoC programme resulted in increased confidence in its positive impact. Some parents felt a lack of dedicated programming for teenagers caused a barrier to cultural engagement. The city centre agreed that Liverpool became a better place after ECoC, as they gained the most from it, reflected in high cultural participation. Low participation…	Personal wellbeing - life satisfaction Occupation and cultural practices - arts and culture participation, satisfaction with leisure time Community - belonging to neighbourhood
4	L. Steiner; B. Frey; S. Hotz (2015). European capitals of culture and life satisfaction	Case study	Comparison of ECoC host cities and non-ECoC cities (including pre and post measures)	To analyse whether hosting the ECoC has an impact on regional economic development and the life satisfaction of the local population.	Cultural/heritage/arts	No	General population	Local residents of host city and non-host cities	Unspecified The final data set included 14 host nations and 24 ECoC's	Belgium, Denmark, Finland, France, Germany, Great Britain, Greece, Ireland, Italy, Luxembourg, Netherlands, Portugal, Spain and Sweden.	ECoC - Festivals, concerts, arts and culture events	1 year in each place		Non-ECoC cities	Cities in countries where there has been a ECoC but they have not been the host	Unspecified	Same method of collection as intervention	n/a	Life Satisfication Approach to measure subjective wellbeing. GDP per capita and economic growth was also reported.	Respondents are asked about their general satisfcation with their life on a 4 point scale (not at all - not very - fairly - very). This data, along with demographic data, were drawn from 'The Mannheim Eurobarometer Trend File 1970–2002' which contained longitudinal repeated cross-sectional surveys. Countries with cities that hosted a ECoC were included and these cities were compared with cities t…	n/a	Life Satisfaction Approach		Individuals living in ECOC host regions had significantly lower life satisfaction than other regions (2.94 v 3.05). More highly educated individuals experienced less of a negative impact on their wellbeing, and being unemployed doubled the negative effect of hosting ECOC. Faster growing economic regions suffered less from hosting. Regressions also checked for selection, announcement and legacy ef…		Personal wellbeing - life satisfaction *employment
5	S. Žilič Fišer; I. Kožuh (2019). The impact of cultural events on community reputation and pride in Maribor, The European Capital of Culture 2012	Case study		To examine whether geographical area, time, and the level of participation, afect the community reputation and community pride of the citizens living in Maribor during its year as ECoC, compared with the rest of Slovenia	Cultural/heritage/arts	No	General population	Residents of Maribor and wider population of Slovenia (53% female, mean age Maribor = 49.22, Slovenia = 50.29).	Maribor = 2156 Slovenia = 2635	Maribor/rest of Slovenia	ECoC - Festivals, concerts, arts and culture events	1 year		Rest of Slovenia (non ECoC hosts)	Wider population of Slovenia outside of the host city of Maribor	2635	Same method of collection as intervention	1. Halfway through year 2. End of year	Questionnaires asked about the following: 1. spontaneous recall of ECoC 2. contribution of ECoC to Maribor/Slovenia, encouragement of creativity, and community pride in Maribor (Likert scale 1-5) 3. stimulated knowledge of ECoC, and participation in ECoC 4. future presence at ECoC events (why/why not) 5. ECoC events according to price, versatility, and quality 6. information about ECoC events 7. …	Data was collected through repeated cross-sectional telephone surveying (therefore new sample at second time point) using Computer-Assisted-Telephone-Interviewing (CATI). Respondents had to voluntarily agree to participate in the study.	1. Halfway through the year 2. End of the year			People from Maribor demonstrated significantly higher scores in their opinions about ECOC contribution to the reputation of Maribor, compared with the rest of Slovenia, and these scores went up over time for both groups. Slovenes demonstrated significantly less community pride than residents of Maribor at time point 1, but this increased significantly for both groups at the second time point and …		Community - belonging to neighbourhood Occupation and cultural practices - art and culture participation
6	L, Thomson; H. Chatterjee; E. Elsden (2020). GIVE: Volunteering for Wellbeing Evaluation Report	Longitudinal (mixed methods) within-participants	Variations of the project implemented at 3 museums, wellbeing impact tracked over time	Several aims - primarily to address health inequalities of local people, working with museums and partners to make heritage more accessible and diversified, and assess the impacton health and wellbeing.	Cultural/heritage/arts Education/skills	Yes	General population	Young adults age 18-25 years, older adults aged 50 plus, and people experiencing mental or physical health challenges, social isolation, and long-term unemployment (Including volunteer wellbeing champions, volunteer buddies and museum staff)	40 volunteers in total took part in the GIVE project. Quantitative analysis = 29 (21 wellbeing champions/engage volunteers and 8 volunteer buddies) Qualitative analysis = 26 (8 volunteers and 18 staff)	London	Museum staff and volunteers took part in 14 types of training during the project (slightly different in each museum)	HGM: weekly over 2 months NHM: 8 fornightly sessions VHM: 6 sessions							HMG: Quantitative - Short Warwick Edinburgh Subjective Wellbeing Scale and UCL Museum Wellbeing Measure. Qualitative - Evaluation interviews NHM: Quantitative - Short Warwick Edinburgh Subjective Wellbeing Scale and UCL Museum Wellbeing Measure. Qualitative - demi-structure interviews, capturing reflections, wellbeing personal meaning maps, personal wellbeing journeys, reflective diaries VHM: UCL…	HMG: Interviews carried out by UCL NHM: Interviews carried out by UCL	HMG: Quantitative - Pre session for 5 sessions. Qualitative - After week 3 OR 4. NHM: Quantitative - SWEMWBS pre-session from sessions 2-8, UCLMWM at start and end of sessions 4, 6,7 and 8 (with additional "thoughts and comments" collected). Qualitative - interviews at end of the project VHM: Pre and post each session	UCL Museum Wellbeing Measure	SWEMWBS	Pooled SWEMWBS scores for HGM and NHM declined in sessions 2 and 3, partly recovered by 4 and 5 then appeared to stablise by session 7, however none of these differences were statistically significant. Pooled MWM scores for all 3 museums showed an improvement post-session versus pre-session, but a gradual decline across all 5 sessions. The difference between first and last sessions was significan…	Inductive thematic analysis on the interviews revealed 6 themes: Social interaction, forming connection - establishing social networks, increasing confidence and fostering social inclusion Support - supported in role, built relational social interactions Learning and training - learning information and passing on knowledge, feelings of agency, being valued and confidence, increased everyones abil…	Personal wellbeing - mental wellbeing, worthwhile Occupation and cultural practices - volunteering, art and culture participation *education/skills
7	D. Garcia; A. Winn. (2016). Inspiring Futures: Volunteering for Wellbeing. Final report 2013-2016: Social Return on Investment	Longitudinal (mixed methods) within-participants	Volunteering, training and placement programme delivered across 10 museums (2013-1026)	To evidence the effectiveness of socially responsible volunteering practices in Manchester’s heritage sector, for improving wellbeing and reducing social and economic isolation. The evaluation has sought to find out exactly how the programme contributed to individual socio-economic wellbeing for participants, and to quantify potential value to the wider economy that resulted from these outcomes	Cultural/heritage/arts	Yes	General population	Participants were local residents, and had levels of wellbeing below the national average	231 participants took part in the project over 3 years	Greater Manchester	Training involved in-depth interactive learning, experiential group work, and technical content. Participants also gained "on gallery" practice, where they were buddied up with an existing volunteer. Placement comprised of direct interaction with visitors and providing knowledge about the venue and collections (including object handling, front of house welcoming, family learning, administration/m…	Training: 6 hours a week for 10 weeks 6-week placement	Training was delivered in either IWM North, Manchester Museum, or Museum of Science and Industry, initially delivered by the Manchester College but for the second two years was delivered by the IF project team. Participants could then volunteer for a further 6 weeks at their training venue or choose a placement at one of 7 heritage partner venues. After placement, the IF team worked supported ind…						Quantitative: Indicators of wellbeing drawn from National Accounts of Wellbeing and WEMBWS - factors were life satisfaction/overall wellbeing, sense of purpose, self confidence, not isolated/feel close to other, resilience, sense of belonging. Volunteers perceptions of their skills were also measured - factors were communication/presentation skills, educational attainment, knowledge transfer/appl…	Quantitative: survey Qualitative: unspecified	Quantitative: 4 time points - before project, after placement, after 2nd year, after 3rd year. Qualitative: largely unspecified	National Accounts of Wellbeing	WEMWBS	All measures of wellbeing improved from baseline (75% of participants increase was significant), maintaining these higher levels over the next 3 time points (60% of participants had a significant sustained improvement). After the project, wellbeing measures had increased to within the national average, with year 2 even showing scores higher than national average. Volunteers also percieved an incr…	Qualitative data was used to subsidise the report, including quotes and case studies throughout. Some examples given include: 1. Fostering a sense of connection, enrichment, and contribution to other people and their stories, appeared to be a major differentiator of heritage volunteering. 2. Participants developed a strong connectedness to human experience and human events. This led to improvemen…	Personal wellbeing - mental wellbeing, worthwhile Occupation and cultural practices - volunteering, art and culture participation Our relationships - people to rely on Community - belonging to neighbourhood *education/skills
8	L. Thomson; B. Lockyer; P. Camic; H. Chatterjee (2018). Effects of a museum-based social prescription intervention on quantitative measures of psychological wellbeing in older adults	Pre-post design within-participants		To assess psychological wellbeing in a novel social prescription intervention for older adults called Museums on Prescription and to explore the extent of change over time in six self-rated emotions (‘absorbed’, ‘active’, ‘cheerful’, ‘encouraged’, ‘enlightened’ and ‘inspired’)	Cultural/heritage/arts Social care	Yes	Older adults	Adults 65-94 years who were at risk of loneliness or social isolation (63% female, 82% White British), referred by health care organisations. Criteria excluded those who would be unable to travel or participate due to health concerns	115	London and Kent	Museum -based programmes: engaging, creative and socially interactive sessions, comprising curator talks, behind-the-scenes tours, object handling and discussion, and arts activities inspired by the exhibits.	12 programes of 10-weekly 2 hour sessons, conducted over two years (2015-2017)	Seven museums provided one or two programmes of museum-based sessions, after informed consent was gained from the participants. They were invited to bring a carer if they wished.						Museum Wellbeing Measure for older adults - this assess psychological wellbeing of an individual as an indicator of mental state, focussing on levels of self-reported change in six emotions (absorbed, active, cheerful, enlightened, encouraged, inspired). Participants also kept weekly diaries and took part in in-depth interviews for illustrative purposes.	Researchers attended all the sessions and provided the measures. Interviews were conducted one-on-one. All data was anonymised and kept in a secure database.	Quantitative measures were administered pre- and post-session at the start, middle and end of the pogramme. Interviews were conducted at the end of the programme.	MWM-OA		All six emotion words showed significant improvement from pre to post session for all three time-points, and a significant improvement from pre to post programme. "Cheerful" was consistently rated as the highest emotion, with "active" consistently the lowest. "Enlightened" and "absorbed" contributed disproportionately significantly higher than the other emotions. Effect sizes indicated meaningful…	Presented in the discussion for illustrative purpose and to underpin quantitative findings so not real focus of analysis	Personal wellbeing - happiness, mental wellbeing
9	C. Todd; P. Camic; B. Lockyer; L. Thomson; H. Chatterjee (2017). Museum-based programs for socially isolated older adults: Understanding what works	Qualitative impact study		To understand how museum-based social prescribing programs reduced social isolation for older people, by determining the specific elements and processes involved, and how these interacted to create a social and physical environment that enhanced psychological well_x0002_being.	Cultural/heritage/arts	Yes	Older adults	Participants were recruited from above study (50% female)	20	London and Kent	See above	See above	See above						Interviews and weekly passports	45-90 minute interviews post-programme followed by 20-30 minute interview at follow-up	1. Post-programme 2. 3 month follow-up				Ground theory analysis found four explanatory components: interacting social context, museum as a positive enabler, individual journey, and relational process. The proposed model identifies elements of museum programs that created opportunities for change, such as providing more intense social experiences that are novel, over a longer period of time; role of the facilitator; activities involving …	Personal wellbeing - happiness Occupation and cultural practices - volunteering *health
10	J. Dodd; C. Jones (2014). Mind, body and spirit: how museums impact health and wellbeing	Evaluation report	Summary of museum projects - 3 studies evidenced	To advocate for museums and galleries making health and wellbeing a part of their core activity, and how they can make a meaningful contribution to the health and wellbeing of the communities they serve.	Cultural/heritage/arts	Yes	Older adults/ children/adolescents/ young people	1. older adults 2. school-aged students 3. young people aged 9-24 years	1. 93 2. 5 3. 113	East Midlands	1. Museum projects (including object handling) 2. Museum and art gallery - object handling 3. Museum visit - use of historical collections to address health issue of smoking, prompting discussion	One session	Unspecified - presumably delivered by museums themselves	1. National pilot study of Museum Wellbeing Measures Toolkit		Unspecified	Unspecified		1. Wellbeing Umbrella - measures psychological wellbeing by capturing changes in both positive emotions (active, alert, enthusiastic, excited, happy, inspired) and negative emotions (anxious, distressed, irritable, nervous, scared, unhappy, upset) 2. Wellbeing Umbrella alongside observations and interviews 3. Response card and questionnaire		1. Pre and post session 2. Pre and post session 3. Post session	Wellbeing Umbrella		1. Participants showed higher scores for positive emotions in post compared to pre session (all significant except for "alert"). "Happy" and "enthusiastic" contributed most to the increase. Only a small number of participants completed the negative umbrella so no significant conclusions could be drawn, though it seemed that there was a decrease in the emotion "anxious". Compared to the national p…	2. Interviews reinforced the museums positive value - students found it fun, familiar, comfortable, and welcoming.	Personal wellbeing - happiness, mental wellbeing *education/skills
11	Culture, Place and Policy Institue (2018) Cultural Transformations: The Impacts of Hull UK City of Culture 2017: Preliminary Outcomes Evaluation	Preliminary outcomes impact report	Evaluation of Hull as UK City of Culture	To provide an initial assessment of the outcomes of the Hull UK City of Culture 2017 programme across the following five key impact areas: arts and culture, place making, economy, society and wellbeing, and partnerships and development.	Cultural/heritage/arts	No	General population	Local residents	Unspecified	Hull	UK CoC hosted in 2016 - Festivals, concerts, arts and culture events	1 year							1. Personal wellbeing - happiness and life satisfaction 2. Social capital and community cohesion 3. Volunteer wellbeing outcomes 4. Children and Young People's wellbeing	Surveys, focus groups	1. Survey in: 2015, 2016, interm 2017, end 2017. 2. Surveys in 2015, 2016 and 2017 3. Survey end 2017 4. 2017 - post 'No Limits' programme for children and young people			1. Happiness and life satisfaction rose from 2015 to interm 2017, however at the end of 2017 these scores returned to 2015 levels suggesting a short-term impact only. 94% of Hull attendees said they had an enjoyable experience, and 81.4% said the project they took part in made them feel happier. 2. Results from surveys showed that little change occured in feelings of loneliness or social isolatio…		Personal wellbeing - happiness, life satisfaction, worthwhile Our relationships - loneliness, people to rely on Occupation and cultural practices - volunteering, arts and culture participation Community - belonging to neighbourhood
12	Y.-D. Liu (2016). Quality of life as event legacy: An evaluation of Liverpool as the European Capital of Culture	Case study (semi-longitudinal)	QoL in Liverpool EcOC 2008 - using primary and secondary data to assess legacy outcomes	To assess the legacy outcomes perceived by residents that benefit their quality of life	Cultural/heritage/arts	Yes	General population	Local residents that had lived in the area for at least 8 years (52% female, mean age = 44)	592	Liverpool: Aigburth, City Centre, Kirkdale, Knotty Ash	ECoC hosted in 2008 - festivals, concerts, arts and culture events	1 year							A variety of measures were developed from the literature (21 in total) in order to measure eonomic, social and environmental legacy related to residents QoL. Respondents rated the importance of each on a 5-point Likert scale, and were also asked demographic questions and to rate their overall support for Liverpool as a host for ECoC.	Telephone survey Quota sampling was used by selecting 3 random numbers from every page in the telephone book for each of the four areas	One survey: between June and August 2015			Analysis revealed that the 21 impact items yielded six factors which explained 58.43% of the variance in QOL. 3 items were excluded as they did not meet the factor loading criteria. Image and identity legacy were the most significant outcomes (including improved city appearance/image, improved self-image/confidence). Next highest was cultural legacy, then infrastructure and amenities legacy, comm…		Governance - civic engagement Community - belonging to neighbourhood Occupation and cultural practices - volunteering, arts and culture participation, satisfaction with leisure time *employment, finance (cost of living)
13	B. Tjarve; I, Zemite (2016). The role of cultural activities in community development	Case study (mixed methods) QCA	Interviews with the artistic team, project managers and entrepreneurs from Riga neighbourhoods and analyses of Riga 2014 programme events; online survey of project organisers (103 respondents, February, 2015) and survey of Latvian inhabitants (SKDS, 1045 respondents in January 2014 and 1044 respondents in January 2015) questionnaire of the neighbourhood residents (502 respondents); semi‐structure…	To evaluate and measure the effects of the neighbourhood activities on the programme of Riga 2014. To evaluate cultural consumption and participation effect on the development of Riga's neighbourhoods during the year of the European Capital of Culture.	Cultural/heritage/arts	No	General population	Riga neighbourhood residents and project organisers, Latvian inhabitants (quantitative surveys). Artistic teams, project managers and entrepeneurs (qualitative interviews)	502 residents 117 project organisers 1045 Latvian inhabitants Rest unspecified	Riga, Latvia	ECoC hosted in 2014 - Festivals, concerts, arts and culture events	1 year	Road Map: focused on the development of Riga’s neighbourhoods and participation of the local inhabitants in socio‐cultural activities. The neighbourhood projects included - tours planned and guided by the local people, art workshops, photo exhibitions, celebrations, neighbourhood festivals, lectures and discussions. The Road Map had the smallest number of projects, but the largest cultural activi…						Quantitative: to evaluate the effects of cultural activities organised in Riga's neighbourhoods. Qualitative: to reach a broader persepctive	Quanitative: surveys Qualitative: in-depth semi-structured interviews	All data collected post ECOC (2014/15)	Quality of Life		Project organisers (40% of respondents) affirmed that Riga 2014 has improved the quality of life for the residents. Residents were interested in their neighbourhood cultural facilities and leisure opportunities, with 63% saying they spend their free time there. 85% of residents were either very satisfied or rather satisfied with the quality of life in their neighbourhood. Out of the respondents w…	Despite such participation opportunities, the major issue is the lack of collaboration within and between the cultural and other sectors. The research proved that a powerful community leader is the key person for multilateral cooperation.	Personal wellbeing - life satisfaction Occupation and cultural practices - art and culture participation, satisfaction with leisure time Governance - civic engagement
14	O, Clennon; C, Boehm (2014). Young Musicians for Heritage Project: Can a music based heritage project have a positive effect on well being?	Case study	Qualitative methods	To report on the evaluation of a recent community-based music project run in Crewe, Cheshire. The broad aim of the programme was to explore the heritage and history of Crewe using music and music technology. It involved a large number of music workshops that targeted disadvantaged communities	Cultural/heritage/arts Education/skills	Yes	General population/ children/adolescents /young people	Young people/young adults	Worked with 78 young people during the project aged 12-18. Participants all came from disadvantaged backgrounds and lived in the Crewe area	Crewe, UK	A number of different workshops made up the overall project. The research focused on: 1. Wishing Well: Sherborne youth club - weekly creative music and drama sessions (55 participants) 2. South Cheshire CLASP: Buzzin' - weekly creative songwriting sessions (23 participants)	1 year	Weekly sessions delivered by the groups							Data collection involved generating authentic narratives by collecting data from all stakeholder perspectives, through ethnography and participatory practice. This involved making their own film about the project (recording, editing, out-takes, rehearsals, and discussions of anything that did not make the final film) which included interviews and presentations with both staff and participants, pr…	After completion of the project.				Analysis is presented in form of case studies, with headings of the four wellbeing outcomes that emerged from analysis: 1. 'gaining emotional awareness' - issues around domestic bullying were discussed and the group plotted an emotional narrative based around this theme, displaying empathy and understanding through their creativity. 2. 'enhancing self esteem' - case study of an individual who att…	Personal wellbeing - mental wellbeing, happiness
