# Supplementary material for: The social value of place‐based creative wellbeing: A rapid review and evidence synthesis
Source: Sociol Health Illn. 2024 Aug 17;47(1):e13827. doi: 10.1111/1467-9566.13827 (PMC11684509; doi:10.1111/1467-9566.13827)
Supplement: Supplementary file 7 — Table S2 [file SHIL-47-0-s006.xlsx]

## Sheet: Context, Mechanisms & Outcomes
ONS Wellbeing		Wellbeing Outcomes														Mechanisms of Success / Drivers of Innequalities
		Community		Museum					Events							Community		Museum					Events
Domains	Indicators	Echavarria, et al (2022)	Clennon & Boehm (2014)	Thomson, et al (2020)	Warby, et al (2016)	Thomson, et al (2018)	Todd, et al (2017)	Dodd & Jones (2014)	Attanasi et al (2013	Steiner et al (2015)	Liu (2014)	Liu (2017)	Fišer & Kožuh (2019)	Culture, Place and Policy Institute	Tjarve & Zemīte (2016)	Echavarria, et al (2022)2	Clennon & Boehm (2014)3	Thomson, et al (2020)4	Warby, et al (2016)5	Thomson, et al (2018)6	Todd, et al (2017)7	Dodd & Jones (2014)8	Attanasi et al (20139	Steiner et al (2015)10	Liu (2014)11	Liu (2017)12	Fišer & Kožuh (2019)13	Culture, Place and Policy Institute14	Tjarve & Zemīte (2016)15
Personal	Life Satisfaction				At baseline, participants responded on average that they were satisfied with life less than "some of the time" - after placement this increased then by y2 it had increased to "often" (above national average), dipping slightly into the national average range at y3.					Host cities lower (2.94) than non-host cities (3.05)				LS scores on a scale of 1 to 10 rose from 2015 (M=6.85) to interim 2017 (M=7.2), however at the end of 2017 these scores dropped again (M=6.9) suggesting a neutral impact. Volunteers reported a significantly higher mean score for LS after ECoC than other Hull residents (8.2 v 6.9).	Project organisers (40% of respondents) affirmed that Riga 2014 has improved the quality of life for the residents. 85% of residents were either very satisfied or rather satisfied with the quality of life in their neighbourhood.				Volunteering / Specialised training / Long-term					Hosting the ECoC			Hosting the ECoC	Volunteering	Community
Personal	Worthwhile			Dedicated time and effort led to sense of value and belonging, which led to purposeful fulfilment.										Over half of volunteers said since becoming a volunteer, they found the little things in life to be more worthwhile as a result.				Artistic expertise / Social Networking / Medium-term / Resources / Artistic expertise	Place-based narratives / Long-term									Volunteering
Personal	Hapiness	engaging with the creative process increased children’s overall mood, with a 45% increase in children feeling very happy					Participants described changes in emotions, feeling happy, cheerful, joyful, and some said without the programme they might have felt low and unloved.							94% of Hull attendees said they had an enjoyable experience, and 81.4% said the project they took part in made them feel happier. Happiness scores on a scale of 1 to 10 rose from 2015 (M=7) to interim 2017 (M=7.35), however at the end of 2017 these scores dropped again (M=6.9) suggesting a neutral impact only. Volunteers reported a significantly higher mean score for happiness after ECoC than oth…		Active participation / Place-based narratives					Active participation / Intelectual Stimulation / Social Networking / Collections & Heritage / Voluntering						Hosting the ECoC	ECoC / Volunteering / Active Participation / Ownership / Celebration
Personal	Mental wellbeing	Self Esteem: the creative process made children feel better about themselves, with an 18% increase in children reporting liking themselves and a 15% increase in children feeling liked by other people. Resilience: there was a 15% increase in children reporting that they coped with difficult situations happily or very happily	Positive wellbeing outcomes emerged through ongoing engagement with and analysis of the project – ‘gaining emotional awareness’, ‘enhancing self-esteem’, 'finding anger management strategies', and 'enhancing self-esteem and confidence around sexual orientation'.	Pooled SWEMWBS scores for HGM and NHM declined from session 1 (M=27) to 3 (M=22), partly recovered by session 5 (M=24) then stabilised at this average until the last session, however none of these differences were statistically significant. Pooled MWM scores for all 3 museums showed a small improvement post-session versus pre-session, but a gradual decline across all 5 sessions. The difference be…	In an almost identical pattern to life satisfaction, all other measures of wellbeing (overall wellbeing, sense of purpose, self confidence, not isolated/feel close to others, resilience, and sense of belonging) improved from baseline (75% of participants increase was significant) to post project, then again to y2, dipping slightly in y3 (60% of participants had a significant sustained improvement…	All six emotion words showed significant improvement from pre to post session for start-programme (F(1,88) = 72.228, p < .001, partial eta squared = 0.451), mid-programme (F(1,83) = 67.651, p < .001, partial eta squared = 0.449), and end-programme (F(1,76) = 54.689, p < .001, partial eta squared = 0.418), with effect sizes indicating menaingful change. There was a significant improvement from pre…	Participants found that the programme helped them build self esteem and confidence	Participants showed higher scores on the wellbeing umbrella for positive emotions in post (Means ranged from 3.21 to 3.86) compared to pre session (Means ranged from 3.6 to 4.4) - all emotion changes were signifiant except for "alert". "Happy" and "enthusiastic" contributed most to the overall increase (28% and 27% respectively). Only a small number of participants completed the negative umbrella…						71% of volunteers agreed there had been an improvement in their self-esteem, and 68% said there had been an improvement to their confidence. 34% of children participating in No Limits said their self-esteem or confidence had increased as a result.		Active Participation / Specialised training / Place-based narratives / co-creation	Activity Participation / Community Leadership / Community / Social Networking / Professional Empathy / Long-term	Active participation / Intelectual Stimulation / Social Networking / Collections & Heritage / Voluntering / Artistic expertise	Active participation / Intelectual Stimulation / Social Networking / Collections & Heritage / Voluntering / Long-term / Artistic expertise	Active participation / Intelectual Stimulation / Social Networking / Collections & Heritage / Voluntering / Artistic expertise	Active participation / Intelectual Stimulation / Social Networking / Collections & Heritage / Voluntering / Artistic expertise	Intelectual stimulation / Specialised training / Collections & Heritage / Professional Empathy / Social Networking / Artistic expertise						Volunteering / Active cultural participation
Our relationships	Loneliness			Establishing social networks, increasing confidence, and fostering social inclusion. Supported in role, built relational social interactions.	Levels of feeling "not isolated/close to others" improved after the project (see mental wellbeing) from "some of the time" to "often"		During the programme, there was a process of building relationships and meaningful connections, which in turn increased engagement. One participant said the programme “made me feel less lonely”, and there was evidence it supported socialising and created opportunity for further connection afterwards. However, not all participants seemed to want to make social connections, and the authors postulat…							Little change occurred in feelings of loneliness or social isolation - in both 2016 and 2017, 11% of respondents reported they felt one or the other - though focus groups highlighted a number of individuals who did feel a significant impact in this area, for example helping with feelings of depression or anxiety.				Social networking	Social networking / Long-term		Social Networking							insufficient community-based cultural activities
Our relationships	People to rely on			Establishing social networks, increasing confidence, and fostering social inclusion. Supported in role, built relational social interactions.														Social networking
Our relationships	Generalised trust								Instantaneous social capital occurred for 40% of attendees to minor concerts v 35% for final major concert. Levels declined for first three years then levelled off for last two (last edition – 27% at minor, 21% at major). Higher educational attainment significantly decreased instantaneous social capital														Celebration / Passive cultural participation / Resources / Community
Health	Health satisfaction						Participants highlighted their own limitations and how they chose to engage with the programme regardless, often finding that the benefits of the programme outweighed their personal health struggles. Participants became more active as a result, and these limitations seemed reduced. Mental benefits included stimulation and memory retention, and participants highlighted the positive impact this had…														Active participation / Intelectual Stimulation / Social Networking / Collections & Heritage / Voluntering
Health	Depression or anxiety						Alleviation of anxiety surrounding own abilities with regards to the museum programme (in particular cognitive)														Active participation / Intelectual Stimulation / Social Networking / Collections & Heritage / Voluntering
What we do	Unemployment rate									Being unemployed doubled the negative effect of hosting ECoC		There was some influence of the ECOC on job creation, but this was relatively low (M=3.49)												Unemployment		Employment
What we do	Satisfaction with leisure time														Out of the respondents who were not satisfied with the QOL, 11 said there was not a sufficient number of cultural activities in their neighbourhood.														insufficient community-based cultural activities
What we do	Involvement in volunteering				Responses to the statement "would continue more volunteering" and "I encourage others to volunteeer" increased from baseline to post-programme measures.									In 2017, 56% of residents felt confident to take part in volunteering, compared with 39% in 2016.					Volunteering / Specialised training / Long-term / Artistic expertise									Volunteering
What we do	Frequency of volunteering			Volunteering										478 volunteer masterclasses were run across 110 different subjects, with 12,352 attendances.				Volunteering										Specialised training
What we do	Art and culture participation				At baseline, perception of heritage opportunities (I encourage others to volunteer; working in heritage leads to inter-cultural understanding; museums and galleries offer new opportunities/projects; I encourage others to visit; mseums and galleries excite imagination) ranged from "disagree a little" to "neither agree nor disagree". Post placement, these measures increased to "agree a little" or "…						66% of residents took part in an event, and 14% tried a new cultural/arts activity. By borough, participation rates were Aigburth (78%), city centre (72%), Knotty Ash (59%) then Kirkdale (56%). The ECoC made 37% of respondents more interested in cultural activities. The percentage of residents who attended other amenities (museums/ galleries) rose from 2007 (35%) to 2009 (53%) – higher in Aigburt…	Cultural participation (M=4.1) and interest in culture (M=4.07) have both been increased through extensive and geographically spread local campaigns.	Those from both groups who participated more actively in ECOC events reported higher levels of community pride than those who participated more passively (4.24 v 4.09).	In 2017, 52% of residents felt confident to take part in arts or culture activities, an increase from 43% in 2016. Around 95% of residents experienced a cultural activity, event, installation or exhibition over the course of the year.	Residents were interested in their neighbourhood cultural facilities and leisure opportunities, with 63% saying they spend their free time there. Cultural venues alone were not determinant factors for active cultural life in the neighbourhood. Positive outcome is generated by combining such factors as cultural heritage, multilateral cooperation, cultural NGO activity and level of activity in soci…				Active participation / Long-term / Artistic expertise				Active Participation / Passive Particiaption	Passive participation	Active Participation / Passive Particiaption	Active Participation / Passive Particiaption	Active Participation / Passive Particiaption	Active Participation / Passive Particiaption / Free and non-ticketed outdoor events	Community / Heritage / Social Networking / Community leadership
Where we live	Crime										Residents felt there were problems with noise and anti-social behaviour in the city centre.														Anti-social behaviour
Where we live	Belonging to neighbourhood										All four neighbourhoods experienced a decrease in sense of community from 2007 to 2009 - Kirkdale: 69%-57% Aigburth: 61%-42% KnottyAsh: 52%-49% CityCentre: 51%-40% Stronger sense of community in Kirkdale during the year was due to increased engagement with local community projects. All other indicators of place/local identity also decreased, except for the city centre believing Liverpool was a be…	Image and identity legacy came out as the most important effect of ECOC (M = 4.32), suggesting an increase in the external image of the city and the feeling that the city is viewed more positively, as well as the promotion of Liverpool as a cultural destination. Residents believed hosting ECoC contributed to community development through sense of community (M=3.79) and social network (M=3.75) Res…	People from Maribor demonstrated significantly higher scores in their opinions about ECOC contribution to the reputation of Maribor, compared with the rest of Slovenia’s (M=3.92 v 3.73), and both groups’ scores went up over time (3.87-3.95 and 3.66-3.80 respectively). Slovenes demonstrated significantly less community pride than residents of Maribor at time point 1 (3.68 v 4.06), but this increas…	87.1% of Hull audiences said CoC placed community at the centre, and 80.3% agreed it gave everyone a chance to share and celebrate together. After the year was over, a survey showed 38% of residents felt more connected to their local community, as well as more confident to run activities in their community, more listened to, and prouder of their contribution	Despite such participation opportunities, the major issue is the lack of collaboration within and between the cultural and other sectors. The research proved that a powerful community leader is a key person for multilateral cooperation.										insufficient community-based cultural activities / Cultural Infrastructure	Hosting the ECoC / Community / Social Networking	Hosting the ECoC / Ownership	Community / Celebrate / Community leadership / Active Participation	Community leadership
Economy	Disposable income											Economic and tourism legacy was rated the lowest in importance (M=3.65)														Excessive tourism
Economy	Public sector debt									Faster growing economic regions suffered less from hosting.														Hosting the ECoC
Education and skills	Human capital			Skills training allowed volunteers to learn and inform - this led to feelings of agency, being valued, and confidence which increased everyone’s ability and embedded wellbeing across museum	At baseline, volunteers' perception of their own skills (communication / presentation skills; educational attainment; knowledge transfer & application; would continue more volunteering; sense of direction about work; attractive skills to organisations / employers) ranged from "disagree a little" to "neither agree nor disagree". These perceptions improved post-placement, maintaing at y2 and y3 - r…			raised awareness and knowledge of smoking as a health-related issue		More highly educated individuals experienced less of a negative impact				84% of volunteers felt they had gained skills from Hull 2017 training, and 76% from volunteer shifts, which they could use in other parts of their life 41% of students felt they had gained or increased skills/ knowledge				Specialised training / Volunteering	Specialised training / Long-term / Artistic expertise			Specialised training						Specialised training
